# Supplementary material for: Biochemical and Molecular Investigation of the Effect of Saponins and Terpenoids Derived from Leaves of Ilex aquifolium on Lipid Metabolism of Obese Zucker Rats
Source: Molecules. 2022 May 24;27(11):3376. doi: 10.3390/molecules27113376 (PMC9182309; doi:10.3390/molecules27113376)
Supplement: Supplementary file 1 [file molecules-27-03376-s001.zip]

Archive with 1 entries (1 files):
- molecules-1722627-supplementary.pdf
